# Supplementary material for: Polyamine Immunometabolism: Central Regulators of Inflammation, Cancer and Autoimmunity
Source: Cells. 2022 Mar 5;11(5):896. doi: 10.3390/cells11050896 (PMC8909056; doi:10.3390/cells11050896)
Supplement: Supplementary file 1 [file cells-11-00896-s001.zip › Table S2.xlsx]

## Sheet: Table 2
			Study	Disease/Pathology	Biologic Measured	Results
			[52]	Lupus and Fever	Plasma	Decrease: N1-acetylcadaverine, spermidine, N1-acetylspermidine, and spermine; Increase: cadaverine
			[53]	Graves Disease; Hashimoto's Thyroditis	Serum	Decreased: putrescine, 1,3-diaminopropane, spermine, N-acetylputrescine Increased: L-arginine, L-ornithine, lysine and agmatine
			[54]	Brain tumors: including metastasis	Tumor; CSF; RBCs	Spermine, Spermidine, Putrescine increased in all
			[55]	Colon Cancer	Tumor - Colonic Mucosa	Spermine, Spermidine, Putrescine increased in all
			[56]	Melanoma	Plasma; Blood	No Changes
			[57]	Brain tumors	Tumor	Spermine, Spermidine, Putrescine increased in all tumors; ODC1 activity correlates with tumor grade
			[58]	Colorectal Cancer	Tumor - Colonic Mucosa	ODC1 activity inversly correlated with survival
			[59]	Breast Cancer	Tumor	Spermine, Spermidine, Putrescine increased in all
			[60]	Breast Cancer	Tumor	Spermine, Spermidine, Putrescine increased in all; ODC1 activity prognosticates survival
			[61]	Endometrial cancer	Tumor	ODC1 activity inversly correlated with survival
