# Supplementary material for: Polyamine Immunometabolism: Central Regulators of Inflammation, Cancer and Autoimmunity
Source: Cells. 2022 Mar 5;11(5):896. doi: 10.3390/cells11050896 (PMC8909056; doi:10.3390/cells11050896)
Supplement: Supplementary file 1 [file cells-11-00896-s001.zip › Table S3.xlsx]

## Sheet: Table 3
			Study	Malignancy	Model	Therapy	Results
			[65]	Pancreatic cancer	Orthotopic: Pan02	Gemcetabine, DFMO, Trimer44NMe	Attenuation of tumor growth
			[66]	Diffuse Intrinsic Pontine Glioma	Orthotopic: DIPG xenografts	DFMO, AMXT1501, Radiation	Attenuation/Eradication of tumors depending on TX
			[70]	Neuroblastoma	TH-MYCN+/+	DFMO, AMXT1501, irinotecan, temozolomide, celecoxib	Attenuation/Eradication of tumors depending on TX
			[71]	High-risk Neuroblastoma	Human Patients	DFMO	Event free survival and overall survival increased
			[72]	High-risk Neuroblastoma	Human Patients	DFMO	Event free survival and overall survival increased
			[73]	Glioblastoma	Orthotopic: GL-261/CT-2A	DFMO, Radiation, αPD1, αPD-L1	Attenuation of tumor growth
			[74]	Multiple tumor models	SubQ: CT26, B16F10 Orthotopic: Neu02, Ker-CT-Ras	DFMO, AMXT1501	Attenuation of tumor growth
			[75]	Multiple tumor models	SubQ: CT26, B16F10	DFMO, Trimer PTI	Attenuation of tumor growth
			[76]	Multiple tumor models	SubQ: B16F10 Orthotopic: 4T1	DFMO, Trimer PTI, αPD1	Attenuation of tumor growth
