# Supplementary material for: Polyamine Immunometabolism: Central Regulators of Inflammation, Cancer and Autoimmunity
Source: Cells. 2022 Mar 5;11(5):896. doi: 10.3390/cells11050896 (PMC8909056; doi:10.3390/cells11050896)
Supplement: Supplementary file 1 [file cells-11-00896-s001.zip › Table S1.xlsx]

## Sheet: Table 1
			Study	Blockade or Adminsitration	Perturbation/Therapy	Disease model	Target population	Results
			[24]	Adminsitration	Spermine/Spermidine administration	In-vitro	murine splenocytes	Reduced mixed-lymphocyte reacton; Reduced T-cell activation/proliferation
			[25]	Blockade	(2R,5R)-6-heptyne-2,5-diamine	MRL-lpr/lpr (Lupus model)	Unknown	Reduced pathology; lower anti-DNA abs
			[26]	Blockade	(2R,5R)-6-heptyne-2,5-diamine	In-vitro	Cultured lymphocytes	Reduced IgG production
			[27]	Blockade	difluoromethylornithine (DFMO)	MRL-lpr/lpr (Lupus model)	Unknown	Reduced pathology; lower anti-DNA abs
			[30]	Blockade	DFMO; Conditional knockout ODC1, SAT1; SAT1 inhibitors	Experimental autoimmune encephalomyelitis	CD4+ T-cells	Reduced Th17 functionality ; increased Tregs
			[32]	Blockade	DFMO; AMXT-1501; Conditional knockout ODC1	Experimental autoimmune encephalomyelitis	CD4+ T-cells	Reduced Th17 functionality ; increased Tregs
			[33]	Blockade	DFMO; Conditional knckout ODC1, DOHH	Colitis	CD4+ T-cells	Increased inflammation; reduced Th lineage stability
			[34]	Administration	Spermidine Administration	In-vitro	CD4+ T-cells	Increased Treg generation
			[35]	Blockade	CRISPR-ODC1 knockout	e0771 mammary tumor	CD8+ T-cells	Increased CD8+ cytotoxicity, degranualtion
			[37]	Administration	Spermine Administration	In-vitro	Monocytes	Reduced inflammatory cytokines
			[38]	Administration	Spermine Administration	In-vitro	Monocytes	Reduced activation/inflammation
			[39]	Administration	Spermine/Spermidine/Putrescine; Administration	Ex-vivo; Rat cerebellum and Neurons	Neurons	Reduced NOS activity
			[40]	Administration	Spermidine Administration	Experimental autoimmune encephalomyelitis	Macrophages	Reduced activation/inflammation
			[41]	Administration	Spermidine Administration	In-vitro	Microglia	Reduced inflammatory cytokines
			[44-45]	Administration	MDL 72527 (polyamine oxidase inhibitor)	Hyperoxia induced vascular injury	Microglia	Reduced Microglial activation; Reduced vascular damage
			[49]	Administration	Spermidine Administration	Imiquiod-induced Psorasis	Denditric cells	Reduction in DC function; Reduction in autommunity
			[50]	Administration; Blockade	Spermidine Administration; DFMO	In-vitro	Denditric cells	Reduction in inflammation with Spd; Increase in inflammation with DFMO
